# Supplementary material for: Nutritional interventions in children with acute lymphoblastic leukemia undergoing antineoplastic treatment: a systematic review
Source: BMC Nutr. 2024 Jun 19;10:89. doi: 10.1186/s40795-024-00892-4 (PMC11186292; doi:10.1186/s40795-024-00892-4)
Supplement: Supplementary file 2 — Additional file 2. List of excluded studies. [file 40795_2024_892_MOESM2_ESM.xlsx]

## Sheet: Decision
Reference	Reason	Comments
Antillon-Klussmann F, Rivas S, Ndao DH, Ladas EJ, Damoulakis D, Kelly KM, et al. Use of dietary supplements among children with cancer in Guatemala. J Soc Integr Oncol [Internet]. 2010;8(5):185. Available from: http://www.integrativeonc.org/index.php/component/option,com_rubberdoc/format,raw/id,54/view,doc/	Less than 50% of participants diagnosed with ALL			COCHRANE	49
Atkinson SA, Halton JM, Bradley C, Wu B, Barr RD. Bone and mineral abnormalities in childhood acute lymphoblastic leukemia: influence of disease, drugs and nutrition. Int J cancer [Internet]. 1998;(SUPPL. 11):35‐39. Available from: https://www.cochranelibrary.com/central/doi/10.1002/central/CN-01754144/full	Not a randomized controlled trial			MEDLINE	39
Bakhshi S, Srivastava R, Pushpam D, Dhawan D, Toteja G. Micronutrients do not impact overall survival, event free survival and complete remission in acute lymphoblastic leukemia: A prospective observational study of 155 patients. Pediatr Blood Cancer [Internet]. 2018;65(Supplement 2):S496–7. Available from: http://ovidsp.ovid.com/ovidweb.cgi?T=JS&PAGE=reference&D=emed19&NEWS=N&AN=624179610	Not a randomized controlled trial			EMBASE	2
Bayram I, Erbey F, Tanyeli A, Celik N, Nelson JL. The use of a protein and energy dense eicosapentaenoic acid containing supplement for malignancy-related weight loss in children. Pediatr Blood Cancer [Internet]. 2009;52(5):571–4. Available from: http://www3.interscience.wiley.com/cgi-bin/fulltext/121575424/PDFSTART	Less than 50% of participants diagnosed with ALL			SCIELO	2
Borges DS, de Oliveira PF, Mocellin MC, Trindade EBSM, Chagas TR, Camargo CQ, et al. Oral fish oil positively influences nutritional-inflammatory risk in patients with haematological malignancies during chemotherapy with an impact on long-term survival: a randomised clinical trial. J Hum Nutr Diet [Internet]. 2017;30(6):681–92. Available from: http://ovidsp.ovid.com/ovidweb.cgi?T=JS&PAGE=referenc…	Does not meet the selected age range			LILCAS	3
Bourgeois JM, Nagel K, Pearce E, Wright M, Barr RD, Tarnopolsky MA. Creatine monohydrate attenuates body fat accumulation in children with acute lymphoblastic leukemia during maintenance chemotherapy. Pediatr Blood Cancer [Internet]. 2008;51(2):183–7. Available from: http://ovidsp.ovid.com/ovidweb.cgi?T=JS&PAGE=reference&D=med7&NEWS=N&AN=18421708	Not a randomized controlled trial
Bradfield SM, Sandler E, Geller T, Tamura RN, Krischer JP. Glutamic acid not beneficial for the prevention of vincristine neurotoxicity in children with cancer. Pediatr Blood Cancer [Internet]. 2015;62(6 CC-Haematology):1004‐1010. Available from: https://www.cochranelibrary.com/central/doi/10.1002/central/CN-01070157/full	Established variables related to nutrition or body composition are not evaluated
Brown SA, Goringe A, Fegan C, Davies S V, Giddings J, Whittaker JA, et al. Parenteral glutamine protects hepatic function during bone marrow transplantation. Bone Marrow Transplant [Internet]. 1998;22(3 CC-HS-HANDSRCH CC-SR-CANCER CC-Haematology CC-Hepato-Biliary CC-Pain, Palliative and Supportive Care):281‐284. Available from: https://www.cochranelibrary.com/central/doi/10.1002/central/CN-001543…	Does not meet the selected age range
Carvalho ALM de, Schramm MT, Murad LB, Saraiva D da CA. Estado nutricional e desfechos clínicos em pacientes pediátricos com leucemia linfoblástica aguda TT - Nutritional status and clinical outcomes in pediatric patients with acute lymphoblastic leukemia TT - Estado nutricional y los resultados clínicos en . Rev bras cancerol [Internet]. 2016;62(4):329–36. Available from: http://www1.inca.gov.br…	Not a randomized controlled trial
Cetin T, Arpaci F, Dere Y, Turan M, Ozturk B, Komurcu S, et al. Total parenteral nutrition delays platelet engraftment in patients who undergo autologous hematopoietic stem cell transplantation. Nutrition [Internet]. 2002;18(7–8):599–603. Available from: http://ovidsp.ovid.com/ovidweb.cgi?T=JS&PAGE=reference&D=med4&NEWS=N&AN=12093438	Does not meet the selected age range
Chagas TR, Borges DS, de Oliveira PF, Mocellin MC, Barbosa AM, Camargo CQ, et al. Oral fish oil positively influences nutritional-inflammatory risk in patients with haematological malignancies during chemotherapy with an impact on long-term survival: a randomised clinical trial. J Hum Nutr Diet [Internet]. 2017;30(6 CC-Complementary Medicine):681‐692. Available from: https://www.cochranelibrary.c…	Does not meet the selected age range
Chang Y-HY-H, Yu M-SM-S, Wu K-HK-H, Hsu M-CM-C, Chiou Y-HY-H, Wu H-PH-P, et al. Effectiveness of Parenteral Glutamine on Methotrexate-induced Oral Mucositis in Children with Acute Lymphoblastic Leukemia. Nutr Cancer [Internet]. 2017;69(5):746‐751. Available from: http://www.tandfonline.com/toc/hnuc20/current	Not a randomized controlled trial
Chiang C-L, Wang P-N, Hwang T-L. Parenteral nutrition support after bone marrow transplantation: Comparison of total and partial parenteral nutrition during the early posttransplantation period. Nutrition [Internet]. 2001;17(9):773–5. Available from: http://ovidsp.ovid.com/ovidweb.cgi?T=JS&PAGE=reference&D=emed7&NEWS=N&AN=32816335	Does not meet the selected age range
Christensen ML, Hancock ML, Gattuso J, Hurwitz CA, Smith C, McCormick J, et al. Parenteral nutrition associated with increased infection rate in children with cancer. Cancer [Internet]. 1993;72(9):2732–8. Available from: http://ovidsp.ovid.com/ovidweb.cgi?T=JS&PAGE=reference&D=med3&NEWS=N&AN=8402497	Not a randomized controlled trial
Citak C, Ulu H, Aslan H. Effects of oral glutamine supplementation on children with malignancies. Pediatr Blood Cancer [Internet]. 2010;55(5):949. Available from: http://ovidsp.ovid.com/ovidweb.cgi?T=JS&PAGE=reference&D=emed11&NEWS=N&AN=70469031	Less than 50% of participants diagnosed with ALL
Clarke A, Teo L, Koo J, Han WM, Foo CY, Chua S, et al. Early intervention for functional and nutritional consequences of childhood cancer. Pediatr Blood Cancer [Internet]. 2018;65(Supplement 2):S571–2. Available from: http://ovidsp.ovid.com/ovidweb.cgi?T=JS&PAGE=reference&D=emed19&NEWS=N&AN=624178665	Less than 50% of participants diagnosed with ALL
Clemens MR, Waladkhani AR, Bublitz K, Ehninger G, Gey KF. Supplementation with antioxidants prior to bone marrow transplantation. Wien Klin Wochenschr [Internet]. 1997;109(19 CC-HS-HANDSRCH CC-SR-CANCER CC-Complementary Medicine):771‐776. Available from: https://www.cochranelibrary.com/central/doi/10.1002/central/CN-00145340/full	Complete article missing	Just abstract available
Coghlin Dickson TM, Wong RM, offrin RS, Shizuru JA, Johnston LJ, Hu WW, et al. Effect of oral glutamine supplementation during bone marrow transplantation. JPEN J Parenter Enteral Nutr [Internet]. 2000;24(2 CC-SR-CANCER CC-Complementary Medicine CC-Haematology CC-Oral Health CC-Pain, Palliative and Supportive Care):61‐66. Available from: https://www.cochranelibrary.com/central/doi/10.1002/central…	Less than 50% of participants diagnosed with ALL
Cox CL, Zhu L, Kaste SC, Srivastava K, Barnes L, Nathan PC, et al. Modifying bone mineral density, physical function, and quality of life in children with acute lymphoblastic leukemia. Pediatr Blood Cancer [Internet]. 2018;65(4). Available from: https://www.cochranelibrary.com/central/doi/10.1002/central/CN-01452689/full	Supporting motivation for long-term behavior change and a set of routine physical therapy exercises
Demirer S, Aydintuğ S, Ustün C, Türkmen E, Tüzün A, Simsek S, et al. Comparison of the efficacy of medium chain triglycerides with long chain triglycerides in total parenteral nutrition in patients with hematologic malignancies undergoing peripheral blood stem cell transplantation. Clin Nutr [Internet]. 2000;19(4 CC-HS-HANDSRCH CC-SR-CANCER CC-Haematology CC-Gut):253‐258. Available from: https://…	Does not meet the selected age range
Diaz PR, Neira LC, Fischer SG, Teresa Torres MC, Milinarsky AT, Giadrosich VR, et al. Effect of 1,25(OH)2-vitamin D on bone mass in children with acute lymphoblastic leukemia. J Pediatr Hematol Oncol [Internet]. 2008;30(1):15–9. Available from: https://www.cochranelibrary.com/central/doi/10.1002/central/CN-00629164/full	Not a randomized controlled trial
Elbarbary N, Abdel Rahman Ismail E, Kamel Farahat R, El-Hamamsy M. Role of omega-3 fatty acids in children and adolescents with acute lymphoblastic leukemia: relation to oxidative stress and methotrexate-induced hepatotoxicity. Eur J Pediatr [Internet]. 2016;175(11 CC-Complementary Medicine):1473‐. Available from: https://www.cochranelibrary.com/central/doi/10.1002/central/CN-01293292/full	Complete article missing	Just abstract available
Fang B-J, Song Y-P, Zhang L, Wei XD, Lin QD. Total parenteral alimentation with glutamine supplementation for the prevention of common complications in patients undergoing hematopoietic stem cell transplantation. J Clin Rehabil Tissue Eng Res [Internet]. 2007;11(42):8483–6. Available from: http://ovidsp.ovid.com/ovidweb.cgi?T=JS&PAGE=reference&D=emed10&NEWS=N&AN=350065719	Complete article missing	Just abstract available
Fei J, Zhang X, Zhao Z, Feng Y, Hong L, Pan L. The effect of oral nutrition supplementation on the nutritional status of children with primary acute lymphoblastic leukemia during chemotherapy. Chinese J Clin Nutr [Internet]. 2020;28(2):72‐79. Available from: https://www.cochranelibrary.com/central/doi/10.1002/central/CN-02204265/full	Complete article missing	Just abstract available
Forster VJ, Bell G, Halsey C. Should nitrous oxide ever be used in oncology patients receiving methotrexate therapy?. Paediatr Anaesth [Internet]. 2020;30(1):9–16. Available from: http://ovidsp.ovid.com/ovidweb.cgi?T=JS&PAGE=reference&D=med18&NEWS=N&AN=31667903	Not a randomized controlled trial
Garami M, Schuler D, Babosa M, Borgulya G, Hauser P, Müller J, et al. Fermented wheat germ extract reduces chemotherapy-induced febrile neutropenia in pediatric cancer patients. J Pediatr Hematol Oncol [Internet]. 2004;26(10 CC-Child Health CC-Childhood Cancer CC-Complementary Medicine CC-Pain, Palliative and Supportive Care):631‐635. Available from: https://www.cochranelibrary.com/central/doi/10…	No ALL patientes enrrolled
Ghoreishi Z, Shidfar F, Iravani M, Esfahani A, Ghavamzadeh A. Effect of vitamin E on chemotherapy-induced mucositis and neutropenia in leukemic patients undergoing bone marrow transplantation. Asia Pac J Clin Oncol [Internet]. 2007;3(3 CC-Oral Health CC-Pain, Palliative and Supportive Care):113‐118. Available from: https://www.cochranelibrary.com/central/doi/10.1002/central/CN-00641239/full	Does not meet the selected age range
Gonzalez Del Carmen M, Gutierrez Vazquez GL, Vazquez Avila S, Espinoza Oliveira PE, Carino Calvo L. Efectiveness of topical vitamin E against bicarbonate mouthwash in prevention of oral mucositis in children with chemoteraphy. Trop Med Int Heal [Internet]. 2015;20 CC-:300. Available from: https://www.cochranelibrary.com/central/doi/10.1002/central/CN-01102026/full	Complete article missing	Just abstract available
Halikowski B, Armata J, Garwicz S. Low-protein and purine-free diet in acute leukemia in children. Preliminary communication. Pol Med J [Internet]. 1966;5(3):558–68. Available from: http://ovidsp.ovid.com/ovidweb.cgi?T=JS&PAGE=reference&D=med1&NEWS=N&AN=5920270	Not a randomized controlled trial
Hartman A, te Winkel ML, van Beek RD, de Muinck Keizer-Schrama SM, Kemper HC, Hop WC, et al. A randomized trial investigating an exercise program to prevent reduction of bone mineral density and impairment of motor performance during treatment for childhood acute lymphoblastic leukemia. Pediatr Blood Cancer [Internet]. 2009;53(1 CC-Haematology CC-Childhood Cancer):64‐71. Available from: https://w…	Intervention based on exercise program
Hill R, Hamby T, Bashore L, Rapisand S, Galipp K, Heym K, et al. Early Nutrition Intervention Attenuates Weight Gain for Pediatric Acute Lymphoblastic Leukemia Patients in Maintenance Therapy. J Pediatr Hematol Oncol [Internet]. 2018;40(2):104–10. Available from: http://ovidsp.ovid.com/ovidweb.cgi?T=JS&PAGE=reference&D=med15&NEWS=N&AN=29045268	Not a randomized controlled trial
Howard L. Home parenteral and enteral nutrition in cancer patients. Cancer [Internet]. 1993;72(11 Suppl):3531–41. Available from: http://ovidsp.ovid.com/ovidweb.cgi?T=JS&PAGE=reference&D=med3&NEWS=N&AN=8242585	Not a randomized controlled trial
Iarussi D, Auricchio U, Agretto A, Murano A, Giuliano M, Casale F, et al. Protective effect of coenzyme Q10 on anthracyclines cardiotoxicity: control study in children with acute lymphoblastic leukemia and non-Hodgkin lymphoma. Mol Aspects Med [Internet]. 1994;15 Suppl C:s207‐12. Available from: https://www.cochranelibrary.com/central/doi/10.1002/central/CN-00114207/full	CQ10 as a cardiac protector
IRCT2016040212571N4. The effect of soy nut consumption on inflammatory markers? nutritional status, blood and bone marrow cells count and chemotherapy complications in children with acute lymphoblastic leukemia (ALL). http://www.who.int/trialsearch/Trial2.aspx?TrialID=IRCT2016040212571N4 [Internet]. 2017; Available from: https://www.cochranelibrary.com/central/doi/10.1002/central/CN-01834472/full	The publication corresponds to another reference (Ramezani, 2018)
Islambulchilar M, Asvadi I, Sanaat Z, Esfahani A, Sattari M. Taurine attenuates chemotherapy-induced nausea and vomiting in acute lymphoblastic leukemia. Amino Acids [Internet]. 2015;47(1):101‐109. Available from: https://www.cochranelibrary.com/central/doi/10.1002/central/CN-01085790/full	Does not meet the selected age range
ISRCTN23173889. Molecular determinants of bone mineral density (BMD) in children with acute lymphoblastic leukemia (ALL) and the role of intervention by physical activities and calcium and vitamin D supplements as a preventive strategy. http://www.who.int/trialsearch/Trial2.aspx?TrialID=ISRCTN23173889 [Internet]. 2006; Available from: https://www.cochranelibrary.com/central/doi/10.1002/central/CN…	Clinical trial register, no results available
Jansen H, Postma A, Stolk RP, Kamps WA. Acute lymphoblastic leukemia and obesity: increased energy intake or decreased physical activity? Support care cancer [Internet]. 2009;17(1 CC-Metabolic and Endocrine Disorders):103‐106. Available from: https://www.cochranelibrary.com/central/doi/10.1002/central/CN-00688784/full	Not a randomized controlled trial
Jones L, Watling RM, Wilkins S, Pizer B. Nutritional support in children and young people with cancer undergoing chemotherapy. Cochrane database Syst Rev [Internet]. 2010;(7):CD003298. Available from: http://ovidsp.ovid.com/ovidweb.cgi?T=JS&PAGE=reference&D=med8&NEWS=N&AN=20614433	Not a randomized controlled trial
Kaste SC, Qi A, Smith K, Surprise H, Lovorn E, Boyett J, et al. Calcium and cholecalciferol supplementation provides no added benefit to nutritional counseling to improve bone mineral density in survivors of childhood acute lymphoblastic leukemia (ALL). Pediatr Blood Cancer [Internet]. 2014;61(5):885‐893. Available from: http://ovidsp.ovid.com/ovidweb.cgi?T=JS&PAGE=reference&D=emed15&NEWS=N&AN=37…	ALL surviviors
Kelly KM, Ladas E, Blonquist TM, Stevenson KE, Lin M, Cole PD, et al. Dietary antioxidant micronutrient intake and toxicity during remission induction in children with acute lymphoblastic leukemia (all): Results from dana-farber cancer institute (DFCI) all consortium trial 05-001. Blood [Internet]. 2017;130(Supplement 1). Available from: http://www.bloodjournal.org/content/130/Suppl_1/2549	not a randomized controlled trial
Kien CL, Holcenberg JS. Amino acid utilization and urine protein excretion in children treated with succinylated Acinetobacter glutaminase-asparaginase. Cancer Res [Internet]. 1981;41(6):2056–62. Available from: http://ovidsp.ovid.com/ovidweb.cgi?T=JS&PAGE=reference&D=med2&NEWS=N&AN=7016307	Less than 50% of participants diagnosed with ALL
Kucher MA, Goloshchapov O V, Ganapiev AA, Afanas’ev B V. [Use of various nutritional support regimens in patients with transplanted hematopoietic stem cells]. Ter Arkh [Internet]. 2010;82(12):43–7. Available from: http://ovidsp.ovid.com/ovidweb.cgi?T=JS&PAGE=reference&D=med8&NEWS=N&AN=21516738	Less than 50% of participants diagnosed with ALL
Lack of effectiveness of neutropenic diet and social restrictions as anti-infective measures in children with acute myeloid leukemia: an analysis of the AML-BFM 2004 trial. J Clin Oncol 34 (pp 2776-2783), 2016 Date Publ 10 aug 2016 [Internet]. 2016; Available from: https://www.cochranelibrary.com/central/doi/10.1002/central/CN-01194947/full	Not a randomized controlled trial
Ladas EJ, Orjuela M, Stevenson K, Cole PD, Lin M, Athale UH, et al. Dietary intake and childhood leukemia: The Diet and Acute Lymphoblastic Leukemia Treatment (DALLT) cohort study. Nutrition. 2016 Oct 1;32(10):1103-1109.e1.	Not a randomized controlled trial
Ladas EJ, Orjuela M, Stevenson K, Cole PD, Lin M, Athale UH, et al. Fluctuations in dietary intake during treatment for childhood leukemia: A report from the DALLT cohort. Clin Nutr [Internet]. 2019 Dec 1 [cited 2021 Jun 23];38(6):2866–74. Available from: https://pubmed.ncbi.nlm.nih.gov/30639117/	Not a randomized controlled trial
Lau R, Greenberg ML, Dupuis LL. Effectiveness of strategies for preventing acute antineoplastic-induced nausea and vomiting in children with acute lymphoblastic leukemia. Can J Hosp Pharm [Internet]. 1999;52(6):350–61. Available from: http://ovidsp.ovid.com/ovidweb.cgi?T=JS&PAGE=reference&D=emed6&NEWS=N&AN=30202543	Not a randomized controlled trial
Laumann RD, Iversen T, Mogensen PR, Lauritzen L, Molgaard C, Frandsen TL. Effect of Fish Oil Supplementation on Hyperlipidemia during Childhood Acute Lymphoblastic Leukemia Treatment - A Pilot Study. Nutr Cancer [Internet]. 2021;73(9):1816–20. Available from: http://ovidsp.ovid.com/ovidweb.cgi?T=JS&PAGE=reference&D=medl&NEWS=N&AN=32791015	Not a randomized controlled trial
Laumann RD, Iversen T, Mogensen PR, Lauritzen L, Molgaard C, Frandsen TL. Effect of Fish Oil Supplementation on Hyperlipidemia during Childhood Acute Lymphoblastic Leukemia Treatment–A Pilot Study. Nutr Cancer [Internet]. 2020; Available from: https://www.cochranelibrary.com/central/doi/10.1002/central/CN-02161460/full	Not a randomized controlled trial
Lenssen P, Bruemmer BA, Bowden RA, Gooley T, Aker SN, Mattson D. Intravenous lipid dose and incidence of bacteremia and fungemia in patients undergoing bone marrow transplantation. Am J Clin Nutr [Internet]. 1998;67(5 CC-SR-CANCER CC-Haematology CC-Pain, Palliative and Supportive Care):927‐933. Available from: https://www.cochranelibrary.com/central/doi/10.1002/central/CN-00684067/full	Does not meet the selected age range
Lenssen P, Cheney CL, Aker SN, Cunningham BA, Darbinian J, Gauvreau JM, et al. Intravenous branched chain amino acid trial in marrow transplant recipients. JPEN J Parenter Enteral Nutr [Internet]. 1987;11(2 CC-SR-CANCER CC-Haematology CC-Pain, Palliative and Supportive Care):112‐118. Available from: https://www.cochranelibrary.com/central/doi/10.1002/central/CN-00048248/full	Does not meet the selected age range
Lenssen P, Moe GL, Cheney CL. Parenteral nutrition in marrow transplant recipients after discharge from the hospital. Exp Hematol [Internet]. 1983;11(10):974‐981. Available from: https://www.cochranelibrary.com/central/doi/10.1002/central/CN-00176669/full	Less than 50% of participants diagnosed with ALL
Liang R, Chen GY, Fu SX, Zhong J, Ma Y. Benefit of oral nutritional supplements for children with acute lymphoblastic leukaemia during remission-induction chemotherapy: a quasi-experimental study. Asia Pac J Clin Nutr [Internet]. 2018;27(1):144‐147. Available from: https://www.cochranelibrary.com/central/doi/10.1002/central/CN-01993763/full	Not a randomized controlled trial
Lopez I, Goudou C, Ribrag V, Sauvage C, Hazebroucq G, Dreyfus F. Treatment of mucositis with vitamin E during administration of neutropenic antineoplastic agents. Ann Med Interne (Paris) [Internet]. 1994;145(6 CC-SR-CANCER CC-Haematology CC-Oral Health CC-Pain, Palliative and Supportive Care):405‐408. Available from: https://www.cochranelibrary.com/central/doi/10.1002/central/CN-00110857/full	Complete article missing	Just abstract available
Lough M, Watkins R, Campbell M, Carr K, Burnett A, Shenkin A. Parenteral nutrition in bone marrow transplantation. Clin Nutr [Internet]. 1990;9(2 CC-HS-HANDSRCH CC-SR-CANCER CC-Haematology CC-Pain, Palliative and Supportive Care):97‐101. Available from: https://www.cochranelibrary.com/central/doi/10.1002/central/CN-00194503/full	Not a randomized controlled trial
Mejía Aranguré JM, Fajardo Gutiérrez A, Bernáldez Ríos R, Rodríguez Zepeda M del C, Espinoza Hernández L, Martínez García M del C. Nutritional state alterations in children with acute lymphoblastic leukemia during induction and consolidation of chemotheraphy. Arch med res [Internet]. 1997;28(2):273–9. Available from: https://pesquisa.bvsalud.org/portal/resource/en/lil-225227	Not a randomized controlled trial
Mexitalia M, Hawarini N, Sudarmanto B. The effect of whey protein hydrolisate and Eicosapentaenoic acid (EPA) supplementation on prealbumin level and muscle mass in children with acute leukemia. J Pediatr Gastroenterol Nutr [Internet]. 2017;64:895‐. Available from: https://www.cochranelibrary.com/central/doi/10.1002/central/CN-01775715/full	Complete article missing	Just abstract available
Michallet M, Hollard D, Guignier AM, La Verve X, Laturaze J. Parenteral nutrition in patients with leukemia and non-Hodgkin malignant lymphoma under chemotherapy. JPEN J Parenter Enteral Nutr [Internet]. 1979;3(4):247–54. Available from: http://ovidsp.ovid.com/ovidweb.cgi?T=JS&PAGE=reference&D=med1&NEWS=N&AN=113593	Does not meet the selected age range
Moody KM, Baker RA, Santizo RO, Olmez I, Spies JM, Buthmann A, et al. A randomized trial of the effectiveness of the neutropenic diet versus food safety guidelines on infection rate in pediatric oncology patients. Pediatr Blood Cancer [Internet]. 2017;(no pagina. Available from: https://www.cochranelibrary.com/central/doi/10.1002/central/CN-01395638/full	Less than 50% of participants diagnosed with ALL
Moody KM, Baker RA, Santizo RO, Olmez I, Spies JM, Buthmann A, et al. A randomized trial of the effectiveness of the neutropenic diet versus food safety guidelines on infection rate in pediatric oncology patients. Pediatr Blood Cancer [Internet]. 2018 Jan 1 [cited 2021 Jun 21];65(1). Available from: https://pubmed.ncbi.nlm.nih.gov/28696047/	Less than 50% of participants diagnosed with ALL
Muscaritoli M, Conversano L, Torelli GF, Arcese W, Capria S, Cangiano C, et al. Clinical and metabolic effects of different parenteral nutrition regimens in patients undergoing allogeneic bone marrow transplantation. Transplantation [Internet]. 1998;66(5 CC-SR-CANCER CC-Haematology CC-Pain, Palliative and Supportive Care):610‐616. Available from: https://www.cochranelibrary.com/central/doi/10.100…	Does not meet the selected age range
Naderi A, Doustan F, Shahabi Nejad A, Dehghani A, Hayatbakhsh Abbasi M. Effects of dietary supplements of pediasure and carnitine on the anthropometric indices in children with acute lymphoblastic leukemia under chemotherapy, in Afzalipour Hospital, Kerman, Iran. J kerman Univ Med Sci [Internet]. 2014;21(4):332‐342. Available from: https://www.cochranelibrary.com/central/doi/10.1002/central/CN-01…	Unknown language	could not translate
Naderi A, Shahabi Nejad A, Doostan F. Effects of dietary supplements; pediasure and carnitine on the anthropometric indices in children with all under chemotherapy, in afzali poor hospital , Kerman, Iran. A. G, J.A. M, editors. Ann Nutr Metab [Internet]. 2013;63(SUPPL. 1):451–2. Available from: http://ovidsp.ovid.com/ovidweb.cgi?T=JS&PAGE=reference&D=emed14&NEWS=N&AN=71178484	Persian language
NCT01317940. Nutrition and Body Composition in Acute Lymphoblastic Leukemia. https://clinicaltrials.gov/show/NCT01317940 [Internet]. 2011; Available from: https://www.cochranelibrary.com/central/doi/10.1002/central/CN-01532530/full	The published study has already been reviewed and does not meet the selection criteria. Orgel E, Framson C, Buxton R, Kim J, Li G, Tucci J, et al. Caloric and nutrient restriction to augment chemotherapy efficacy for acute lymphoblastic leukemia: the IDEAL trial. Blood Adv [Internet]. 2021;5(7):1853–61. Available from: http://ovidsp.ovid.com/ovidweb.cgi?T=JS&PAGE=reference&D=med18&NEWS=N&AN=33792…
NCT01600781. Effect of Oral Supplementation With a Fibre Enriched Paediatric Sip Feed For Children With Acute Lymphocytic Leukemia. https://clinicaltrials.gov/show/NCT01600781 [Internet]. 2012; Available from: https://www.cochranelibrary.com/central/doi/10.1002/central/CN-01503524/full	Clinical trial register, no results available
NCT02373579. Effect of Omega-3 Fatty Acids on Methotrexate Induced Hepatotoxicity in Children With Acute Lymphoblastic Leukemia. https://clinicaltrials.gov/show/NCT02373579 [Internet]. 2015; Available from: https://www.cochranelibrary.com/central/doi/10.1002/central/CN-02027436/full	Clinical trial register, no results available
NCT03399331. Honey or Olive Oil for Treating Oral Mucositis in Children and Adults With Leukemia Receiving Intensive Chemotherapy. https://clinicaltrials.gov/show/NCT03399331 [Internet]. Available from: https://www.cochranelibrary.com/central/doi/10.1002/central/CN-01578624/full	Clinical trial register, no results available
NCT03593304. Evaluate the Neuroprotective Effect of Vitamin B6 and Vitamin B12 Against Vincristine Induced Neurotoxicity in Acute Lymphoblastic Leukaemia Patients. https://clinicaltrials.gov/show/NCT03593304 [Internet]. Available from: https://www.cochranelibrary.com/central/doi/10.1002/central/CN-01661275/full	Clinical trial register, no results available
NCT04209244. Effect of Fish Oil on Hyperlipidemia and Toxicities in Children and Young Adults With Acute Lymphoblastic Leukemia. https://clinicaltrials.gov/show/NCT04209244 [Internet]. 2019; Available from: https://www.cochranelibrary.com/central/doi/10.1002/central/CN-02053438/full	Clinical trial register, no results available
NTR4099. Enteral versus parenteral feeding in pediatric oncology patients with gastro-intestinal mucositis. http://www.who.int/trialsearch/Trial2.aspx?TrialID=NTR4099 [Internet]. 2013; Available from: https://www.cochranelibrary.com/central/doi/10.1002/central/CN-01875346/full	Clinical trial register, no results available
NTR477. Molecular determinants of bone mineral density in children with acute lymphoblastic leukemia and the role of intervention by physical activities and calcium and vitamin D supplement as a preventive strategy. http://www.who.int/trialsearch/Trial2.aspx?TrialID=NTR477 [Internet]. 2005; Available from: https://www.cochranelibrary.com/central/doi/10.1002/central/CN-01826033/full	Clinical trial register, no results available
Orgel E, Framson C, Buxton R, Kim J, Li G, Tucci J, et al. Caloric and nutrient restriction to augment chemotherapy efficacy for acute lymphoblastic leukemia: the IDEAL trial. Blood Adv [Internet]. 2021;5(7):1853–61. Available from: http://ovidsp.ovid.com/ovidweb.cgi?T=JS&PAGE=reference&D=med18&NEWS=N&AN=33792627	Not a randomized controlled trial
Phen C, Amre D, Oshrine B, Wilsey M. Safety and efficacy of percutaneous endoscopic gastrostomy feedings in malnourished pediatric cancer patients. Gastrointest Endosc [Internet]. 2017;85(5 Supplement 1):AB289. Available from: http://ovidsp.ovid.com/ovidweb.cgi?T=JS&PAGE=reference&D=emed18&NEWS=N&AN=619108467	Not a nutritional intervention
Phen C, Wilsey M, Amre D. Safety and efficacy of percutaneous endoscopic gastrostomy tube feedings in malnourished pediatric cancer patients. J Pediatr Gastroenterol Nutr [Internet]. 2017;65(Supplement 2):S7–8. Available from: http://ovidsp.ovid.com/ovidweb.cgi?T=JS&PAGE=reference&D=emed18&NEWS=N&AN=619608269	Not a randomized controlled trial
Piccirillo N, De Matteis S, Laurenti L, Chiusolo P, Sorà F, Pittiruti M, et al. Glutamine-enriched parenteral nutrition after autologous peripheral blood stem cell transplantation: effects on immune reconstitution and mucositis. Haematologica [Internet]. 2003;88(2 CC-SR-CANCER CC-Haematology CC-Oral Health):192‐200. Available from: https://www.cochranelibrary.com/central/doi/10.1002/central/CN-00…	Does not meet the selected age range
Price S, Magenau JM. The Role of Zinc in Prophylaxis and Treatment of Mucositis in Hematological Malignancies. Biol Blood Marrow Transplant [Internet]. 2020;26(3 Supplement):S144. Available from: http://ovidsp.ovid.com/ovidweb.cgi?T=JS&PAGE=reference&D=emed21&NEWS=N&AN=2004382211	Less than 50% of participants diagnosed with ALL
Reilly JJ, Brougham M, Montgomery C, Richardson F, Kelly A, Gibson BE. Effect of glucocorticoid therapy on energy intake in children treated for acute lymphoblastic leukemia. J Clin Endocrinol Metab [Internet]. 2001;86(8 CC-Child Health CC-Childhood Cancer CC-Metabolic and Endocrine Disorders):3742‐3745. Available from: https://www.cochranelibrary.com/central/doi/10.1002/central/CN-00350026/full	Not a randomized controlled trial
Rickard KA, Grosfeld JL, Kirksey A, Ballantine T V, Baehner RL. Reversal of protein-energy malnutrition in children during treatment of advanced neoplastic disease. Ann Surg [Internet]. 1979;190(6 CC-SR-CANCER CC-Child Health CC-Childhood Cancer):771‐781. Available from: https://www.cochranelibrary.com/central/doi/10.1002/central/CN-00021773/full	Less than 50% of participants diagnosed with ALL
Sacks N, Hwang W-T, Lange BJ, Tan K-S, Sandler ES, Rogers PC, et al. Proactive enteral tube feeding in pediatric patients undergoing chemotherapy. Pediatr Blood Cancer [Internet]. 2014;61(2):281–5. Available from: http://ovidsp.ovid.com/ovidweb.cgi?T=JS&PAGE=reference&D=med11&NEWS=N&AN=24019241	Less than 50% of participants diagnosed with ALL
Salvador C, Entenmann A, Salvador R, Niederwanger A, Crazzolara R, Kropshofer G. Combination therapy of omega-3 fatty acids and acipimox for children with hypertriglyceridemia and acute lymphoblastic leukemia. J Clin Lipidol [Internet]. 2018;12(5 CC-Haematology). Available from: https://www.cochranelibrary.com/central/doi/10.1002/central/CN-02054122/full	Not a randomized controlled trial
Scheid C, Hermann K, Kremer G, Holsing A, Heck G, Fuchs M, et al. Randomized, double-blind, controlled study of glycyl-glutamine-dipeptide in the parenteral nutrition of patients with acute leukemia undergoing intensive chemotherapy. Nutrition [Internet]. 2004;20(3 CC-Gut):249‐254. Available from: https://www.cochranelibrary.com/central/doi/10.1002/central/CN-00482004/full	Does not meet the selected age range
Schroder H, Clausen N, Ostergard E, Pressler T. Folic acid supplements in vitamin tablets: a determinant of hematological drug tolerance in maintenance therapy of childhood acute lymphoblastic leukemia. Pediatr Hematol Oncol [Internet]. 1986;3(3):241–7. Available from: http://ovidsp.ovid.com/ovidweb.cgi?T=JS&PAGE=reference&D=med2&NEWS=N&AN=3153236	Not a randomized controlled trial
Sea J, Mittelman SD, Orgel E. L-carnitine does not reduce cytotoxicity from induction chemotherapy for acute lymphoblastic leukemia. Blood [Internet]. 2018;132(Suppl. 1). Available from: http://www.bloodjournal.org/content/132/Suppl_1/5156	Does not meet the selected age range
Seguy D, Berthon C, Micol J-B, Darre S, Dalle J-H, Neuville S, et al. Enteral feeding and early outcomes of patients undergoing allogeneic stem cell transplantation following myeloablative conditioning. Transplantation [Internet]. 2006;82(6):835–9. Available from: http://ovidsp.ovid.com/ovidweb.cgi?T=JS&PAGE=reference&D=med6&NEWS=N&AN=17006332	Does not meet the selected age range
Sgarbieri UR, Fisberg M, Tone LG, Latorre M do RD. Nutritional assessment and serum zinc and copper concentration among children with acute lymphocytic leukemia: a longitudinal study. Säo Paulo med j [Internet]. 2006;124(6):316–20. Available from: http://www.scielo.br/scielo.php?script=sci_arttext&amp	Not a randomized controlled trial
Sgarbieri UR, Fisberg M, Tone LG. Nutritional assessment and serum zinc and cooper concentration in leukemic children. Säo Paulo med j [Internet]. 1999;117(1):13–8. Available from: http://www.scielo.br/scielo.php?script=sci_arttext&amp	Not a randomized controlled trial
Shakibazad N, Bordbar M, Honar N. Protective role of ursodeoxycholic acid and vitamin e in the prevention of MTX-Induced liver injury in pediatric patients with leukemia: a randomized clinical trial. Iran J Med Sci [Internet]. 2017;42(3):24‐. Available from: https://www.cochranelibrary.com/central/doi/10.1002/central/CN-01397038/full	Complete article missing	Just abstract available
Slegtenhorst S, Visser J, Burke A, Meyer R. Antioxidant intake in paediatric oncology patients. Clin Nutr [Internet]. 2015;34(6):1210–4. Available from: http://ovidsp.ovid.com/ovidweb.cgi?T=JS&PAGE=reference&D=med12&NEWS=N&AN=25591979	Not a randomized controlled trial
Sykorova A, Horacek J, Zak P, Kmonicek M, Bukac J, Maly J. A randomized, double blind comparative study of prophylactic parenteral nutritional support with or without glutamine in autologous stem cell transplantation for hematological malignancies -- three years’ follow-up. Neoplasma [Internet]. 2005;52(6 CC-Complementary Medicine CC-Haematology):476‐482. Available from: https://www.cochranelibra…	Does not meet the selected age range
Szeluga DJ, Stuart RK, Brookmeyer R, Utermohlen V, Santos GW. Nutritional support of bone marrow transplant recipients: a prospective, randomized clinical trial comparing total parenteral nutrition to an enteral feeding program. Cancer Res [Internet]. 1987;47(12 CC-SR-CANCER CC-Haematology CC-Pain, Palliative and Supportive Care):3309‐3316. Available from: https://www.cochranelibrary.com/central/…	Less than 50% of participants diagnosed with ALL
Takamasu T, Wada M, Taguchi M, Goto H, Taniguchi H. Effects of intervention of nutrition project team for childhood cancer. Clin Nutr [Internet]. 2016;35(Supplement 1):S236–7. Available from: http://ovidsp.ovid.com/ovidweb.cgi?T=JS&PAGE=reference&D=emed17&NEWS=N&AN=614791461	Not a randomized controlled trial
Walters M, Mowbray C, Jubelirer T, Jacobs S, Kelly KM, Smith K, et al. A bilingual dietary intervention early in treatment is feasible and prevents weight gain in childhood acute lymphoblastic leukemia. Pediatr Blood Cancer [Internet]. 2021;68(5):e28910. Available from: http://ovidsp.ovid.com/ovidweb.cgi?T=JS&PAGE=reference&D=prem&NEWS=N&AN=33590674	Not a randomized controlled trial
Ward EJ, Henry LM, Friend AJ, Wilkins S, Phillips RS. Nutritional support in children and young people with cancer undergoing chemotherapy. Cochrane database Syst Rev [Internet]. 2015;(8):CD003298. Available from: http://ovidsp.ovid.com/ovidweb.cgi?T=JS&PAGE=reference&D=med12&NEWS=N&AN=26301790	Not a randomized controlled trial
Widjaja NA, Azizah S, Irawan R, Ugrasena IDG. The role of fish oil supplementation on preventing weight loss and the changes level of AMPK during chemotherapy in children with acute lymphoblastic; Leukemia. J Pediatr Gastroenterol Nutr [Internet]. 2017;64:910‐911. Available from: https://www.cochranelibrary.com/central/doi/10.1002/central/CN-01775769/full	Complete article missing	Just abstract available
Yamanaka H, Takeda E, Takata K, Syutou E, Miyamoto K, Watanabe T, et al. Total parenteral nutrition on energy metabolism in children undergoing autologous peripheral blood stem cell transplantation. J Med Invest [Internet]. 1998;44(3–4):199–203. Available from: http://ovidsp.ovid.com/ovidweb.cgi?T=JS&PAGE=reference&D=med4&NEWS=N&AN=9597809	Not a randomized controlled trial
Zhang R, Chen J, Zheng H, Li Y, Huang H, Liang Z, et al. Effects of medium chain triglycerides on body fat distribution and adipocytokine levels in children with acute lymphoblastic leukemia under chemotherapy. Medicine (Baltimore) [Internet]. 2019;98(33):e16811. Available from: http://ovidsp.ovid.com/ovidweb.cgi?T=JS&PAGE=reference&D=med16&NEWS=N&AN=31415396	Not a randomized controlled trial
